# Supplementary material for: Infrared spectroscopic study of hydrogen bonding topologies in the smallest ice cube
Source: Nat Commun. 2020 Oct 28;11:5449. doi: 10.1038/s41467-020-19226-6 (PMC7595032; doi:10.1038/s41467-020-19226-6)
Supplement: Supplementary file 5 — Supplementary Data 2 [file 41467_2020_19226_MOESM5_ESM.zip]

Archive with 6 entries (6 files):
- Isomer I.txt
- Isomer II.txt
- Isomer III.txt
- Isomer IV.txt
- Isomer V.txt
- Isomer VI.txt
