# Supplementary material for: Infrared spectroscopic study of hydrogen bonding topologies in the smallest ice cube
Source: Nat Commun. 2020 Oct 28;11:5449. doi: 10.1038/s41467-020-19226-6 (PMC7595032; doi:10.1038/s41467-020-19226-6)
Supplement: Supplementary file 5 — Supplementary Data 2 [file 41467_2020_19226_MOESM5_ESM.zip › Isomer I.txt]

O           -1.941724    0.000000    1.322079
H           -1.373025    0.769947    1.517583
H           -1.373025   -0.769947    1.517583
O            0.000000    2.078655    1.353031
H            0.000000    2.163938    0.361026
H            0.000000    2.979173    1.699500
O            0.000000   -2.078655    1.353031
H            0.000000   -2.979173    1.699500
H            0.000000   -2.163938    0.361026
O           -2.078655    0.000000   -1.353031
H           -2.163938    0.000000   -0.361026
H           -2.979173    0.000000   -1.699500
O            0.000000   -1.941724   -1.322079
H            0.769947   -1.373025   -1.517583
H           -0.769947   -1.373025   -1.517583
O            0.000000    1.941724   -1.322079
H            0.769947    1.373025   -1.517583
H           -0.769947    1.373025   -1.517583
O            2.078655    0.000000   -1.353031
H            2.163938    0.000000   -0.361026
H            2.979173    0.000000   -1.699500
O            1.941724    0.000000    1.322079
H            1.373025   -0.769947    1.517583
H            1.373025    0.769947    1.517583
