# Supplementary material for: Infrared spectroscopic study of hydrogen bonding topologies in the smallest ice cube
Source: Nat Commun. 2020 Oct 28;11:5449. doi: 10.1038/s41467-020-19226-6 (PMC7595032; doi:10.1038/s41467-020-19226-6)
Supplement: Supplementary file 5 — Supplementary Data 2 [file 41467_2020_19226_MOESM5_ESM.zip › Isomer II.txt]

O            0.063710    1.901442    1.365286
H           -0.749883    1.382932    1.518950
H            0.009882    2.141037    0.419459
O           -1.999987   -0.063710    1.478802
H           -1.347791   -0.814166    1.534175
H           -2.702933   -0.273915    2.105451
O            1.999987    0.063710    1.478802
H            1.347791    0.814166    1.534175
H            2.702933    0.273915    2.105451
O           -0.063710   -1.901442    1.365286
H            0.749883   -1.382932    1.518950
H           -0.009882   -2.141037    0.419459
O           -1.901442    0.063710   -1.365286
H           -2.141037    0.009882   -0.419459
H           -1.382932   -0.749883   -1.518950
O            1.901442   -0.063710   -1.365286
H            2.141037   -0.009882   -0.419459
H            1.382932    0.749883   -1.518950
O           -0.063710    1.999987   -1.478802
H           -0.814166    1.347791   -1.534175
H           -0.273915    2.702933   -2.105451
O            0.063710   -1.999987   -1.478802
H            0.814166   -1.347791   -1.534175
H            0.273915   -2.702933   -2.105451
