# Supplementary material for: Infrared spectroscopic study of hydrogen bonding topologies in the smallest ice cube
Source: Nat Commun. 2020 Oct 28;11:5449. doi: 10.1038/s41467-020-19226-6 (PMC7595032; doi:10.1038/s41467-020-19226-6)
Supplement: Supplementary file 5 — Supplementary Data 2 [file 41467_2020_19226_MOESM5_ESM.zip › Isomer III.txt]

O            0.288804   -1.425280   -1.934040
O           -0.326593    1.357953    1.855160
O           -2.021483    1.397771   -0.173920
O           -2.102626   -1.351519   -0.321130
O            2.105614   -1.345498    0.327380
O           -0.285296   -1.414557    1.941620
O            2.018197    1.402473    0.167250
O            0.323457    1.348650   -1.861900
H           -0.558707   -1.586206   -1.480130
H            0.548737    1.526059    1.460110
H           -2.730310    2.041264   -0.051440
H           -2.260551   -0.379958   -0.306110
H            2.973233   -1.746772    0.459580
H           -0.953957   -1.591324    1.255340
H            2.725810    2.046359    0.039960
H           -0.552693    1.516554   -1.468580
H            0.957703   -1.595973   -1.246400
H           -0.305988    0.391463    2.046740
H           -1.439773    1.472668    0.639230
H           -2.968817   -1.755725   -0.453640
H            2.260969   -0.373558    0.307280
H            0.562523   -1.577571    1.489090
H            1.435497    1.471545   -0.645700
H            0.305732    0.381230   -2.048690
