# Supplementary material for: Infrared spectroscopic study of hydrogen bonding topologies in the smallest ice cube
Source: Nat Commun. 2020 Oct 28;11:5449. doi: 10.1038/s41467-020-19226-6 (PMC7595032; doi:10.1038/s41467-020-19226-6)
Supplement: Supplementary file 5 — Supplementary Data 2 [file 41467_2020_19226_MOESM5_ESM.zip › Isomer IV.txt]

O           -0.286061   -1.414788   -1.942078
H            0.561894   -1.577623   -1.489714
H           -0.954335   -1.590013   -1.255020
O           -2.102847   -1.350562    0.321215
H           -2.969168   -1.755294    0.451349
H           -2.261277   -0.379147    0.306446
O           -0.326437    1.358320   -1.855509
H            0.549050    1.525684   -1.460495
H           -0.306579    0.392020   -2.047776
O            2.018178    1.402461   -0.167268
H            2.726651    2.045534   -0.040574
H            1.437059    1.471100    0.646896
O            0.288515   -1.425910    1.934818
H           -0.559373   -1.586441    1.481547
H            0.956866   -1.597064    1.246805
O           -2.020269    1.398917    0.174589
H           -1.439322    1.473256   -0.639085
H           -2.727965    2.043880    0.053394
O            2.104309   -1.346293   -0.328026
H            2.971047   -1.748537   -0.462994
H            2.260769   -0.374601   -0.308383
O            0.324453    1.348039    1.862206
H            0.307522    0.380789    2.049834
H           -0.551572    1.514983    1.468186
