# Supplementary material for: Infrared spectroscopic study of hydrogen bonding topologies in the smallest ice cube
Source: Nat Commun. 2020 Oct 28;11:5449. doi: 10.1038/s41467-020-19226-6 (PMC7595032; doi:10.1038/s41467-020-19226-6)
Supplement: Supplementary file 5 — Supplementary Data 2 [file 41467_2020_19226_MOESM5_ESM.zip › Isomer V.txt]

O           -0.420033   -1.415369    1.787660
O            0.420786    1.414468   -1.787691
O            2.008797   -1.507297    0.236530
O            2.137235    1.243382    0.210870
O            0.145967   -1.337181   -1.992551
O           -2.008474    1.507916   -0.237061
O           -0.146724    1.336890    1.992690
O           -2.137573   -1.242914   -0.210561
H            0.445516   -1.627972    1.392440
H           -0.444303    1.628121   -1.392051
H            2.841275   -1.980580    0.355740
H            2.887267    1.842010    0.107460
H           -0.700423   -1.465849   -1.526111
H           -2.840542    1.981858   -0.356571
H           -0.814084    1.594922    1.331280
H           -1.552513   -1.395286    0.589340
H           -0.324950   -0.463080    2.022970
H            0.324913    0.462088   -2.022451
H            2.240800   -0.550708    0.261360
H            1.553486    1.395074   -0.590201
H            0.812946   -1.595203   -1.330741
H           -2.241407    0.551556   -0.260981
H            0.699366    1.465807    1.525770
H           -2.887195   -1.841912   -0.106341
