# Supplementary material for: Infrared spectroscopic study of hydrogen bonding topologies in the smallest ice cube
Source: Nat Commun. 2020 Oct 28;11:5449. doi: 10.1038/s41467-020-19226-6 (PMC7595032; doi:10.1038/s41467-020-19226-6)
Supplement: Supplementary file 5 — Supplementary Data 2 [file 41467_2020_19226_MOESM5_ESM.zip › Isomer VI.txt]

O           -2.842266   -0.249554    0.744160
H           -2.836040    0.607285    0.273311
H           -2.616632   -0.882306    0.039102
O            0.275665    0.773946   -0.666276
H            0.150879    0.524096    0.276696
H            1.124649    0.319134   -0.914425
O           -1.221622   -1.555983   -1.286645
H           -0.734547   -0.703743   -1.286354
H           -1.349267   -1.778074   -2.217797
O            2.784374    1.887816    0.559815
H            3.177569    2.768143    0.605088
H            1.921547    2.020420    0.135195
O            2.565724   -0.600112   -0.985824
H            2.242132   -1.320740   -0.401264
H            3.117607   -0.036611   -0.419695
O           -2.147105    2.134442   -0.637170
H           -1.250940    1.846150   -0.896443
H           -2.484708    2.643414   -1.383658
O            1.015447   -2.388236    0.517727
H            0.614638   -1.812374    1.193561
H            0.290118   -2.481488   -0.123374
O           -0.390978   -0.213452    1.851322
H           -1.357871   -0.227622    1.624116
H           -0.323048    0.203372    2.719057
